# Supplementary material for: User-Centred Design of a Final Results Report for Participants in Multi-Sensor Personal Air Pollution Exposure Monitoring Campaigns
Source: Int J Environ Res Public Health. 2021 Nov 28;18(23):12544. doi: 10.3390/ijerph182312544 (PMC8656880; doi:10.3390/ijerph182312544)
Supplement: Supplementary file 1 [file ijerph-18-12544-s001.zip]

Archive with 5 entries (5 files):
- S1_Data_analysis_after_review.xlsx
- S2_printed_materials.pdf
- S3_Focus_group_PPT.pptx
- S4_transcript_and_summary_of_changes.pdf
- S5_Example_report_.pdf
